# Supplementary material for: Prediction of Gadolinium Polynitrides at High Pressures as High-Energy-Density Materials
Source: Molecules. 2025 Feb 6;30(3):733. doi: 10.3390/molecules30030733 (PMC11819825; doi:10.3390/molecules30030733)
Supplement: Supplementary file 1 [file molecules-30-00733-s001.zip]

Archive with 1 entries (1 files):
- molecules-3398354-supplementary.pdf
